# Supplementary material for: MicroRNA-433-3p promotes osteoblast differentiation through targeting DKK1 expression
Source: PLoS One. 2017 Jun 19;12(6):e0179860. doi: 10.1371/journal.pone.0179860 (PMC5476290; doi:10.1371/journal.pone.0179860)
Supplement: S1 Table — (XLSX) [file pone.0179860.s001.xlsx]

## Sheet: Sheet1
S1 table. Primers for reverse transcript and real-time of miRNA
miRNAs	RT-PCR primer	Forward primer	Reverse primer
hsa-miR-34a-5p	GTCGTATCCAGTGCAGGGTCCGAGGTATTCGCACTGGATACGACACTTCC	CGTGGCAGTGTCTTAGCTGG	GTGCAGGGTCCGAGGT
hsa-miR-433-3p	GTCGTATCCAGTGCAGGGTCCGAGGTATTCGCACTGGATACGACACACCG	CGATCATGATGGGCTCCTCG	GTGCAGGGTCCGAGGT
hsa-miR-122a	GTCGTATCCAGTGCAGGGTCCGAGGTATTCGCACTGGATACGACTATTTA	CGAACGCCATTATCACACTA	GTGCAGGGTCCGAGGT
hsa-miR-106b	GTCGTATCCAGTGCAGGGTCCGAGGTATTCGCACTGGATACGACATCTGC	CGTAAAGTGCTGACAGTGC	GTGCAGGGTCCGAGGT
hsa-miR-23a	GTCGTATCCAGTGCAGGGTCCGAGGTATTCGCACTGGATACGACGGAAAT	CGATCACATTGCCAGGGAT	GTGCAGGGTCCGAGGT
hsa-miR-328-3p	GTCGTATCCAGTGCAGGGTCCGAGGTATTCGCACTGGATACGACACGGAA	CGCTGGCCCTCTCTGCCCTT	GTGCAGGGTCCGAGGT
hsa-miR-29b-3p	GTCGTATCCAGTGCAGGGTCCGAGGTATTCGCACTGGATACGACAACACT	CGTAGCACCATTTGAAATCAG	GTGCAGGGTCCGAGGT
hsa-miR-146a-5p	GTCGTATCCAGTGCAGGGTCCGAGGTATTCGCACTGGATACGACAACCCA	CGTGAGAACTGAATTCCATG	GTGCAGGGTCCGAGGT
hsa-miR-148a-3p	GTCGTATCCAGTGCAGGGTCCGAGGTATTCGCACTGGATACGACACAAAG	CGTCAGTGCACTACAGAACT	GTGCAGGGTCCGAGGT
